# Supplementary material for: Neotrinia splendens (Liliopsida: Poaceae) Growth Influences Spatial Distribution of Soil Bacterial Community in a Degraded Temperate Grassland
Source: Microorganisms. 2025 Apr 13;13(4):894. doi: 10.3390/microorganisms13040894 (PMC12029622; doi:10.3390/microorganisms13040894)
Supplement: Supplementary file 1 [file microorganisms-13-00894-s001.zip]

Archive with 1 entries (1 files):
- microorganisms-3548713-supplementary.pdf
